# Supplementary material for: Daily caloric restriction limits tumor growth more effectively than caloric cycling regardless of dietary composition
Source: Nat Commun. 2021 Oct 27;12:6201. doi: 10.1038/s41467-021-26431-4 (PMC8551193; doi:10.1038/s41467-021-26431-4)
Supplement: Supplementary file 4 — Source Data [file 41467_2021_26431_MOESM4_ESM.xlsx]

## Sheet: Figure 1
			Panel C - Tumor Area
				AL			FMD			LCC
			days post 4T1 inoculation	average	sem	n	average	sem	n	average	sem	n
			1	0	0	20	0	0	19	0	0	19
			7	8.3	0.6	20	7.5	0.4	19	7.3	0.3	19
			10	20.7	1.4	20	13.8	0.7	19	15.6	0.9	19
			14	28.1	1.3	20	24.2	1.2	19	30.3	1.6	19
			17	45.9	1.9	20	35.1	1.5	19	40	1.6	19
			21	66.8	2.9	20	57.9	2.2	19	58.79	2.1	19
			24	93.83	5.8	20	78.5	3.1	19	74.03	2.8	19
			28	137.8	5.3	20	113.3	2.9	19	114.2	3.7	19
				Panel D - Tumor Area Day 28
				AL			FMD			LCC
				average	sem	n	average	sem	n	average	sem	n
				137.8	5.3	20	113.3	2.9	19	114.2	3.7	19
			Panel E - Body Weight (% baseline)
				AL			FMD			LCC
			days of intervention	average	sem	n	average	sem	n	average	sem	n
			-10	100	0	20	100	0	19	100	0	19
			-7	100.22	1.37502	20	101.941	1.3618	19	99.6196	1.7678	19
			-3	102.71	1.06751	20	103.876	1.37366	19	102.28	1.55404	19
			0	104.806	1.06231	20	104.5	1.1697	19	103.561	1.35742	19
			4	105.479	1.18654	20	105.381	1.14098	19	103.763	1.54308	19
			7	105.565	0.938347	20	105.114	1.25063	19	104.772	1.51256	19
			8	104.216	1.00787	20	100.174	1.21761	19	98.4156	1.46373	19
			9	104.832	1.01803	20	94.5283	1.34432	19	92.396	1.48931	19
			10	105.232	1.00495	20	90.2704	1.42313	19	87.5418	1.53383	19
			11	105.692	0.815528	20	88.8217	1.62333	19	85.8684	1.60848	19
			14	107.429	0.969948	20	109.779	1.51115	19	109.562	1.50665	19
			17	108.404	0.904698	20	110.231	1.14022	19	108.29	1.2304	19
			21	110.172	1.0399	20	110.456	1.34329	19	108.386	1.50234	19
			22	111.176	1.03748	20	106.37	1.26249	19	102.786	1.41791	19
			23	110.28	1.08663	20	102.197	1.23321	19	98.4493	1.2699	19
			24	109.219	1.11908	20	98.2161	1.25633	19	94.3753	1.324	19
			25	109.161	1.14664	20	96.9509	1.296	19	92.8054	1.27509	19
			28	109.449	1.13511	20	112.211	1.20096	19	110.838	1.82725	19
				Panel F - Body Weight (g)
				AL			FMD			LCC
				average	sem	n	average	sem	n	average	sem	n
				22.5	1	20	20.9	1.2	19	20.8	1.4	19
			Panel G - Food Consumed (% baseline)
				AL			FMD			LCC
			days of intervention	average	sem	n	average	sem	n	average	sem	n
			-10	100	0	20	100	0	19	100	0	19
			-7	107.321	1.81622	20	106.036	1.69025	19	106.114	2.54118	19
			-3	112.734	1.48282	20	106.453	2.14794	19	112.71	2.30683	19
			0	101.108	3.68047	20	100.308	1.67702	19	96.9074	3.84162	19
			7	114.314	1.83863	20	106.58	5.91976	19	115.141	3.15145	19
			8	95.495	3.65662	20	65.2528	0	19	50.0536	0	19
			9	104.814	2.87648	20	39.8767	0	19	30.3897	0	19
			10	105.504	2.28234	20	39.8767	0	19	30.3897	0	19
			11	102.652	2.16231	20	39.8767	0	19	30.3897	0	19
			14	103.07	2.59186	20	179.5	4.69317	19	187.111	5.34066	19
			17	102.089	1.75546	20	110.404	4.8212	19	106.632	3.73978	19
			21	98.7284	1.80557	20	88.3814	2.77154	19	88.0229	2.13393	19
			22	92.0254	2.46069	20	65.2528	0	19	50.0536	0	19
			23	90.2271	3.31693	20	39.8767	0	19	30.3897	0	19
			24	87.4478	2.08672	20	39.8767	0	19	30.3897	0	19
			25	94.1508	1.54975	20	39.8767	0	19	30.3897	0	19
			28	96.8937	1.44197	20	168.099	3.47824	19	166.41	3.99469	19
				Panel H - Calories (kcal)
				AL			FMD			LCC
				average	sem	n	average	sem	n	average	sem	n
				10.6	2.2	20	9.1	1.6	19	9.1	1.6	19

## Sheet: Suppl. 1
			Panel B - Body Weight (g)
				AL			FMD			LCC
			days post 4T1 inoculation	average	sem	n	average	sem	n	average	sem	n
			0	21.8735	0.22171	20	21.352	0.2	19	21.505	0.3	19
			25	22.7825	0.23931	20	19.8095	0.3	19	19.2715	0.3	19
			28	22.8425	0.236902	20	22.9275	0.2	19	23.016	0.4	19

## Sheet: Figure 2
			Panel B - Body Weight (g)
			AL			FMD			LCC			CR
			average	sem	n	average	sem	n	average	sem	n	average	sem	n
			22.1	0.4	13	20.4	0.4	12	20.4	0.4	13	21.2	0.3	13
			Panel C - Calories (kcal)
			AL			FMD			LCC			CR
			average	sem	n	average	sem	n	average	sem	n	average	sem	n
			10.2	0.2	13	8.9	0.2	12	8.7	0.1	13	8.6	0	13
			Panel D - Glucose (mg/dL)
			AL			FMD			LCC			CR
			average	sem	n	average	sem	n	average	sem	n	average	sem	n
			120	3.8	12	124.2	5.3	12	119.9	2.9	13	109.8	3.7	13
			Panel E - Insulin (ng/mL)
			AL			FMD			LCC			CR
			average	sem	n	average	sem	n	average	sem	n	average	sem	n
			0.5	0.1	12	2	0.3	12	1.59	0.3	13	0.7	0.1	13
			Panel F - HOMA2-IR (arb. units)
			AL			FMD			LCC			CR
			average	sem	n	average	sem	n	average	sem	n	average	sem	n
			1.8	0.4	12	5.5	0.6	12	4.4	0.5	13	2.2	0.3	13
			Panel G - IGF-1 (ng/mL)
			AL			FMD			LCC			CR
			average	sem	n	average	sem	n	average	sem	n	average	sem	n
			471.2	14.5	13	388.4	28.1	10	443.8	21.2	13	388.7	10.4	13
			Panel H - Liver / BW
			AL			FMD			LCC			CR
			average	sem	n	average	sem	n	average	sem	n	average	sem	n
			0.055	0	13	0.064	0	12	0.058	0	13	0.049	0	13
		Panel I - Tumor Area
			AL			FMD			LCC			CR
		days post 4T1 inoculation	average	sem	n	average	sem	n	average	sem	n	average	sem	n
		1	0	0	13	0	0	12	0	0	13	0	0	13
		7	4.71714	1.99378	13	3.38769	1.26345	12	3.01429	0.98698	13	3.70857	0.655089	13
		10	10.3229	1.22528	13	9.04923	1.16058	12	7.97429	0.539998	13	11.4371	0.475371	13
		15	28.0486	2.25301	13	34.3692	2.51277	12	32.5714	1.65224	13	36.4029	2.23522	13
		18	55.4457	3.44664	13	58.7969	3.85165	12	61.5229	3.51678	13	51.8314	2.89977	13
		22	115.783	2.80773	13	96.7815	4.79458	12	96.2	5.32251	13	85.7	4.158	13
		25	156.346	5.07861	13	126.15	2.96297	12	126.7	4.51405	13	109.8	3.03957	13
		28	188.4	4	13	156.9	5.2	12	153.7	4.8	13	134.1	3.4	13
			Panel J - Tumor Area Day 28
			AL			FMD			LCC			CR
			average	sem	n	average	sem	n	average	sem	n	average	sem	n
			188.4	4	13	156.9	5.2	12	153.7	4.8	13	134.1	3.4	13
			Panel K - Tumor (g)
			AL			FMD			LCC			CR
			average	sem	n	average	sem	n	average	sem	n	average	sem	n
			1.6	0.04	13	1.3	0.08	12	1.3	0.04	13	1.2	0.04	13
			Panel L - Spleen / BW
			AL			FMD			LCC			CR
			average	sem	n	average	sem	n	average	sem	n	average	sem	n
			0.02	0	13	0.02	0	12	0.02	0	13	0.02	0	13
			Panel M - Primary Tumor Viability (%)
			AL			FMD			LCC			CR
			average	sem	n	average	sem	n	average	sem	n	average	sem	n
			34.3	3.9	13	32.9	6.3	12	39.5	7.5	13	32.5	4.2	13

## Sheet: Suppl. 2
			Panel A - Body Weight (g)
				AL			FMD			LCC			CR
			Days post 4T1 inoculation	average	sem	n	average	sem	n	average	sem	n	average	sem	n
			0	22.5	0.5	13	22.5	0.6	12	22.5	0.4	13	22.2	0.3	13
			25	22.2	0.5	13	18.5	0.6	12	18.4	0.4	13	20.7	0.3	13
			28	22.2	0.5	13	22.3	0.6	12	22.4	0.5	13	20.9	0.4	13
				Panel B - Protein (mg/g liver)
				AL			FMD			LCC			CR
				average	sem	n	average	sem	n	average	sem	n	average	sem	n
				85.1	7.3	8	44.8	4.2	8	32.9	4.7	8	28.1	4.2	8
				Panel C - Triglyceride (mg/g liver)
				AL			FMD			LCC			CR
				average	sem	n	average	sem	n	average	sem	n	average	sem	n
				61.2	15.3	8	156	51.7	8	72.9	17.4	8	122.4	5.2	8
				Panel D - Glycogen (mg/g liver)
				AL			FMD			LCC			CR
				average	sem	n	average	sem	n	average	sem	n	average	sem	n
				118.3	24.9	8	90	16.6	8	95.2	16.9	8	100.9	21.9	8

## Sheet: Figure 3
				Panel B - Total Counts
				AL			FMD Post-4T1			LCC Post 4T1			CR Post-4T1			CR Pre-4T1
				average	sem	n	average	sem	n	average	sem	n	average	sem	n	average	sem	n
				102.7	10.7	11	115.7	17.8	12	87.8	13.9	13	64.3	9.3	13	65.5	10.6	11
			Panel C - Metastic Index
				AL			FMD Post-4T1			LCC Post 4T1			CR Post-4T1			CR Pre-4T1
			size (mm)	average	sem	n	average	sem	n	average	sem	n	average	sem	n	average	sem	n
			0.5 <1	21	3.5	11	19.6	3.4	12	21.8	3.6	13	13.9	3.8	13	22.8	5.4	11
			1 < 1.5	34.7	5.9	11	38.3	6.6	12	30.4	5	13	23.3	2.4	13	25.2	4.8	11
			> 1.5	47.2	3.6	11	57.7	12.1	12	35.5	7.9	13	23.7	5.4	13	17.4	4.9	11
				Panel D - Lung Metastatic Area
				AL			FMD Post-4T1			LCC Post 4T1			CR Post-4T1			CR Pre-4T1
				average	sem	n	average	sem	n	average	sem	n	average	sem	n	average	sem	n
				7.2	1.9	11	6.8	0.6	12	3.5	0.6	12	3.1	0.3	12	2.3	1.2	13

## Sheet: Suppl. 3
			Panel B - Body Weight (g)
			AL			CR Post-4T1			CR Pre-4T1
			average	sem	n	average	sem	n	average	sem	n
			22.1	0.4	13	21.2	0.3	13	19.6	0.4	13
		Panel C - Body Weight (g)
			AL			CR Post-4T1			CR Pre-4T1
		days post 4T1 inoculation	average	sem	n	average	sem	n	average	sem	n
		0	22.5	0.5	13	22.2	0.3	13	19.1	0.4	13
		25	22.2	0.5	13	20.7	0.3	13	19.4	0.3	13
		28	22.2	0.5	13	20.9	0.4	13	19.8	0.3	13
			Panel D - Calories (kcal)
			AL			CR Post-4T1			CR Pre-4T1
			average	sem	n	average	sem	n	average	sem	n
			10.2	0.2	13	8.6	0	13	8.5	0	13
			Panel E - Glucose (mg/dL)
			AL			CR Post-4T1			CR Pre-4T1
			average	sem	n	average	sem	n	average	sem	n
			120	3.8	12	109.8	3.7	13	109	2.9	13
			Panel F - Insulin (ng/mL)
			AL			CR Post-4T1			CR Pre-4T1
			average	sem	n	average	sem	n	average	sem	n
			0.5	0.1	12	0.7	0.1	13	0.6	0.1	13
			Panel G - HOMA2-IR (arb. units)
			AL			CR Post-4T1			CR Pre-4T1
			average	sem	n	average	sem	n	average	sem	n
			1.8	0.4	12	2.2	0.3	13	2.1	0.3	13
			Panel H - IGF-1 (ng/mL)
			AL			CR Post-4T1			CR Pre-4T1
			average	sem	n	average	sem	n	average	sem	n
			471.2	14.5	13	388.7	10.4	13	380.7	15	13
			Panel I - Liver / BW
			AL			CR Post-4T1			CR Pre-4T1
			average	sem	n	average	sem	n	average	sem	n
			0.055	0	13	0.049	0	13	0.052	0	13
			Panel J - Protein (mg/g liver)
			AL			CR Post-4T1			CR Pre-4T1
			average	sem	n	average	sem	n	average	sem	n
			85.1	7.3	8	28.1	4.2	8	34.4	3.8	8
			Panel K - Triglycerides (mg/g liver)
			AL			CR Post-4T1			CR Pre-4T1
			average	sem	n	average	sem	n	average	sem	n
			61.2	15.3	8	122.4	5.2	8	160	26.2	8
			Panel L - Glycogen (mg/g liver)
			AL			CR Post-4T1			CR Pre-4T1
			average	sem	n	average	sem	n	average	sem	n
			118.3	24.9	8	100.9	21.9	8	159.5	40.5	8
		Panel M - Tumor Area
			AL			CR Post-4T1			CR Pre-4T1
		days post 4T1 inoculation	average	sem	n	average	sem	n	average	sem	n
		1	0	0	13	0	0	13	0	0	13
		7	4.71714	1.99378	13	3.70857	0.655089	13	1.41714	0.626867	13
		10	10.3229	1.22528	13	11.4371	0.475371	13	7.90286	0.802564	13
		15	28.0486	2.25301	13	36.4029	2.23522	13	27.9486	2.47753	13
		18	55.4457	3.44664	13	51.8314	2.89977	13	50.5914	4.14882	13
		22	115.783	2.80773	13	85.7	4.158	13	86.9	5.38874	13
		25	156.346	5.07861	13	109.8	3.03957	13	107.6	3.79487	13
		28	188.4	4	13	134.1	3.4	13	128.6	5.2	13
			Panel N - Tumor Area Day 28
			AL			CR Post-4T1			CR Pre-4T1
			average	sem	n	average	sem	n	average	sem	n
			188.4	4	13	134.1	3.4	13	128.6	5.2	13
			Panel O - Tumor (g)
			AL			CR Post-4T1			CR Pre-4T1
			average	sem	n	average	sem	n	average	sem	n
			1.6	0.04	13	1.2	0.04	13	1.3	0.06	13
			Panel P - Spleen / BW
			AL			CR Post-4T1			CR Pre-4T1
			average	sem	n	average	sem	n	average	sem	n
			0.02	0	13	0.02	0	13	0.02	0	13
			Panel Q - Primary Tumor Viability (%)
			AL			CR Post-4T1			CR Pre-4T1
			average	sem	n	average	sem	n	average	sem	n
			34.3	3.9	13	32.5	4.2	13	36.8	4.1	13

## Sheet: Figure 4
			Panel B - Body Weight (g)
			AL			FMD Pre-4T1			LCC Pre-4T1			CR Pre-4T1
			average	sem	n	average	sem	n	average	sem	n	average	sem	n
			22.1	0.2	18	21.1	0.2	17	21.2	0.3	18	19.7	0.2	19
			Panel C - Calories (kcal)
			AL			FMD Pre-4T1			LCC Pre-4T1			CR Pre-4T1
			average	sem	n	average	sem	n	average	sem	n	average	sem	n
			10.8	0.1	18	10.2	0.1	17	10.1	0.1	18	8.7	0	19
			Panel D - Glucose (mg/dL)
			AL			FMD Pre-4T1			LCC Pre-4T1			CR Pre-4T1
			average	sem	n	average	sem	n	average	sem	n	average	sem	n
			116.1	2.3	18	112.6	2.5	17	119.3	3	18	108.3	2.2	16
			Panel E - Insulin (ng/mL)
			AL			FMD Pre-4T1			LCC Pre-4T1			CR Pre-4T1
			average	sem	n	average	sem	n	average	sem	n	average	sem	n
			0.78	0.14	18	1.1	0.2	17	0.85	0.1	18	0.91	0.1	16
			Panel F - HOMA2-IR (arb. units)
			AL			FMD Pre-4T1			LCC Pre-4T1			CR Pre-4T1
			average	sem	n	average	sem	n	average	sem	n	average	sem	n
			2.2	0.2	18	3	0.5	17	2.9	0.2	18	2.5	0.3	16
			Panel G - IGF-1 (ng/mL)
			AL			FMD Pre-4T1			LCC Pre-4T1			CR Pre-4T1
			average	sem	n	average	sem	n	average	sem	n	average	sem	n
			656.5	26.9	17	549.9	36	16	659.7	32.1	18	566	26.4	16
			Panel H - Liver / BW
			AL			FMD Pre-4T1			LCC Pre-4T1			CR Pre-4T1
			average	sem	n	average	sem	n	average	sem	n	average	sem	n
			0.05	0	18	0.06	0	17	0.05	0	18	0.05	0	19
		Panel I - Tumor Area
			AL			FMD Pre-4T1			LCC Pre-4T1			CR Pre-4T1
		days post 4T1 inoculation	average	sem	n	average	sem	n	average	sem	n	average	sem	n
		1	0	0	18	0	0	17	0	0	18	0	0	19
		7	19.735	0.827129	18	16.4789	1.20433	17	14.7515	0.896275	18	7.70158	0.525686	19
		10	39.8245	1.67091	18	30.1672	1.68088	17	30.205	1.64456	18	20.1295	1.04525	19
		14	79.0084	4.32251	18	59.5544	1.65792	17	61.467	2.57227	18	41.2537	2.48782	19
		21	145.181	3.80898	18	129.844	3.65795	17	128.15	6.16039	18	90.7705	3.00869	19
		24	178.082	4.85772	18	157.011	6.22465	17	151.327	4.88965	18	126.013	5.08994	19
		28	245.9	4.1	18	228.2	3.5	17	228.5	5.2	18	193.6	5.8	19
			Panel J - Tumor Area Day 28
			AL			FMD Pre-4T1			LCC Pre-4T1			CR Pre-4T1
			average	sem	n	average	sem	n	average	sem	n	average	sem	n
			245.9	4.1	18	228.2	3.5	17	228.5	5.2	18	193.6	5.8	19
			Panel K - Tumor (g)
			AL			FMD Pre-4T1			LCC Pre-4T1			CR Pre-4T1
			average	sem	n	average	sem	n	average	sem	n	average	sem	n
			1.49	0.03	18	1.36	0.03	17	1.38	0.03	18	1.22	0.03	18
			Panel L - Spleen / BW
			AL			FMD Pre-4T1			LCC Pre-4T1			CR Pre-4T1
			average	sem	n	average	sem	n	average	sem	n	average	sem	n
			0.019	0	18	0.019	0	17	0.018	0	18	0.017	0	19
			Panel N - Total Counts
			AL			FMD Pre-4T1			LCC Pre-4T1			CR Pre-4T1
			average	sem	n	average	sem	n	average	sem	n	average	sem	n
			182.5	9.3	16	179.7	12	16	195.3	13.7	17	134.6	10.5	16

## Sheet: Suppl. 4
		Panel A - Body Weight (% baseline)
			AL			FMD Pre-4T1			LCC Pre-4T1			CR Pre-4T1
		days of intervention	average	sem	n	average	sem	n	average	sem	n	average	sem	n
		-28	100	0.918948	18	100	0	17	100	0	18	100	0	19
		-26	98.2751	1.07084	18	98.7062	1.88345	17	97.1641	1.69753	18	97.6671	1.43673	19
		-24	98.1391	0.991369	18	97.3437	1.91904	17	97.7469	1.649	18	97.7727	1.25527	19
		-21	99.2899	0.902252	18	98.8024	1.73057	17	98.3343	1.6806	18	98.4665	1.24956	19
		-20	99.2219	0.961238	18	94.1744	1.72282	17	93.0731	1.51783	18	95.7322	1.22817	19
		-19	100.066	0.941703	18	89.7227	1.83879	17	89.09	1.41393	18	95.1984	1.17843	19
		-18	100.319	0.867188	18	84.6596	1.9848	17	84.7031	1.64404	18	94.3962	1.1228	19
		-17	100.185	0.70816	18	79.9377	1.87709	17	80.1257	1.70293	18	93.5751	1.05452	19
		-14	102.372	1.0454	18	101.18	1.7623	17	103.485	1.50172	18	93.502	0.990322	19
		-10	102.487	0.960774	18	103.477	1.40424	17	103.763	1.34792	18	90.4046	1.01617	19
		-7	103.649	0.889276	18	103.313	1.37518	17	103.694	1.29078	18	86.86	1.31433	19
		-6	103.462	0.948928	18	97.0386	1.45034	17	97.6046	1.2758	18	85.6297	1.32769	19
		-5	103.358	1.14122	18	92.1164	1.48323	17	93.0686	1.21606	18	86.673	1.22657	19
		-4	104.666	1.26671	18	86.8206	1.61286	17	88.4338	1.25486	18	85.9847	1.37544	19
		-3	104.952	1.26499	18	83.5782	1.77773	17	85.3272	1.34358	18	85.8005	1.40498	19
		0	103.192	1.13129	18	105.012	1.55876	17	107.604	1.65732	18	84.7328	1.76505	19
		4	102.967	0.948734	18	108.183	1.17308	17	107.615	1.64917	18	86.1636	1.82107	19
		7	102.796	1.0525	18	107.585	1.30499	17	105.773	1.54931	18	87.5726	1.48648	19
		8	103.745	1.06403	18	103.506	1.29539	17	101.79	1.38422	18	88.0707	1.54957	19
		9	102.82	1.17957	18	99.0939	1.2977	17	97.3178	1.45401	18	88.4824	1.31145	19
		10	104.276	1.25901	18	95.1171	1.25924	17	93.8234	1.41393	18	88.5457	1.30504	19
		11	104.062	1.05709	18	92.4785	1.18678	17	91.646	1.3704	18	89.3922	1.31571	19
		14	104.21	1.19512	18	109.681	1.11541	17	109.85	1.7852	18	89.5	1.26442	19
		18	105.724	1.14423	18	108.903	1.22059	17	108.9	1.66572	18	90.6	1.0797	19
		21	104.128	1.14943	18	107.648	1.18096	17	106.835	1.55761	18	91.4	0.885076	19
		22	105.157	1.22375	18	104.249	1.23244	17	103.531	1.49543	18	91.6	0.741917	19
		23	105.11	1.24556	18	99.5316	1.21664	17	99.2566	1.48026	18	91.9	0.825953	19
		24	104.237	1.39449	18	96.0254	1.2217	17	95.7507	1.48576	18	91.9	0.814056	19
		25	105.132	1.33305	18	93.2088	1.17773	17	93.7592	1.53117	18	91.9	0.69061	19
		28	106.364	1.47721	18	108.534	1.68567	17	111.552	1.67416	18	91.9	0.731976	19
		Panel B - Food Consumed (% baseline)
			AL			FMD Pre-4T1			LCC Pre-4T1			CR Pre-4T1
		days of intervention	average	sem	n	average	sem	n	average	sem	n	average	sem	n
		-28	100	0	18	100	0	17	100	0	18	100	0	19
		-24	119.718	2.23563	18	111.337	2.43161	17	111.938	2.68929	18	109.945	3.0825	19
		-21	104.691	3.94312	18	101.476	1.68284	17	99.8739	2.23134	18	101.575	4.71593	19
		-20	110.101	9.13287	18	65.0142	0	17	53.8041	0	18	84.6	0	19
		-19	107.455	2.60423	18	39.0085	0	17	33.6276	0	18	84.6	0	19
		-18	99.9853	1.78166	18	39.0085	0	17	33.6276	0	18	84.6	0	19
		-17	104.455	2.13276	18	39.0085	0	17	33.6276	0	18	84.6	0	19
		-14	113.748	4.11669	18	173.257	2.45236	17	180.412	2.39787	18	84.6	0	19
		-10	107.808	3.1287	18	112.791	6.65803	17	117.654	3.1494	18	80.2	0	19
		-7	103.397	2.11957	18	86.3434	5.38228	17	94.7737	2.06923	18	80.2	0	19
		-6	103.926	2.96881	18	65.0142	0	17	53.8041	0	18	80.2	0	19
		-5	95.633	2.9735	18	39.0085	0	17	33.6276	0	18	80.2	0	19
		-4	101.985	3.3566	18	39.0085	0	17	33.6276	0	18	80.2	0	19
		-3	100.75	2.79834	18	39.0085	0	17	33.6276	0	18	80.2	0	19
		0	110.101	1.31763	18	160.067	4.91335	17	173.462	3.64208	18	80.2	0	19
		4	94.5302	1.65949	18	117.974	3.93618	17	104.203	3.04308	18	80.2	0	19
		7	97.1622	2.60161	18	91.9229	2.38663	17	86.9833	2.13052	18	80.2	0	19
		8	93.6921	3.38165	18	65.0142	0	17	53.8041	0	18	80.2	0	19
		9	96.5802	2.50565	18	39.0085	0	17	33.6276	0	18	80.2	0	19
		10	106.61	3.74494	18	39.0085	0	17	33.6276	0	18	80.2	0	19
		11	94.1773	2.22532	18	39.0085	0	17	33.6276	0	18	80.2	0	19
		14	104.133	1.56677	18	145.62	2.67886	17	154.575	3.53896	18	80.2	0	19
		18	93.3299	2.98421	18	109.568	9.2153	17	95.5023	4.17967	18	80.2	0	19
		21	97.3851	4.43571	18	81.4032	1.64592	17	83.5085	4.8929	18	80.2	0	19
		22	109.396	2.5895	18	65.0142	0	17	53.8041	0	18	80.2	0	19
		23	95.0944	2.77149	18	39.0085	0	17	33.6276	0	18	80.2	0	19
		24	100.871	3.06102	18	39.0085	0	17	33.6276	0	18	80.2	0	19
		25	93.8882	3.17055	18	39.0085	0	17	33.6276	0	18	80.2	0	19
		28	104.625	2.34966	18	139.299	8.27183	17	145.439	3.51739	18	80.2	0	19
		Panel C - Lean / BW
			AL			FMD Pre-4T1			LCC Pre-4T1			CR Pre-4T1
		NMR	average	sem	n	average	sem	n	average	sem	n	average	sem	n
		day -28	0.42	0	18	0.41	0	17	0.41	0	18	0.41	0	19
		day 0	0.42	0	18	0.41	0	17	0.42	0	18	0.41	0	19
		Panel D - Fat / BW
			AL			FMD Pre-4T1			LCC Pre-4T1			CR Pre-4T1
		NMR	average	sem	n	average	sem	n	average	sem	n	average	sem	n
		day -28	0.11	0	18	0.12	0	17	0.11	0	18	0.12	0	19
		day 0	0.11	0	18	0.12	0	17	0.13	0	18	0.12	0	19
		Panel E - Lean / Fat
			AL			FMD Pre-4T1			LCC Pre-4T1			CR Pre-4T1
		NMR	average	sem	n	average	sem	n	average	sem	n	average	sem	n
		day -28	3.8	0.1	18	3.5	0.1	17	3.7	0.2	18	3.6	0.2	19
		day 0	3.8	0.1	18	3.4	0.1	17	3.5	0.1	18	3.6	0.2	19
			Panel F - Kidney (g)
			AL			FMD Pre-4T1			LCC Pre-4T1			CR Pre-4T1
			average	sem	n	average	sem	n	average	sem	n	average	sem	n
			0.159	0	18	0.177	0	17	0.173	0	18	0.153	0	19

## Sheet: Suppl. 5
			Panel A - Body Weight (g)
			AL - 14 days			FMD - 14 days			LCC - 14 days			CR - 14 days			AL - 28 days			FMD - 28 days			LCC - 28 days			CR - 28 days
			average	sem	n	average	sem	n	average	sem	n	average	sem	n	average	sem	n	average	sem	n	average	sem	n	average	sem	n
			21.9	0.4	7	19.5	0.62	10	19.6	0.4	10	17.5	0.6	10	22.2	0.3	10	20.4	0.4	10	20.9	0.3	10	18.1	0.5	10
		Panel B - Body Weight (g)
			AL - 14 days			FMD - 14 days			LCC - 14 days			CR - 14 days			AL - 28 days			FMD - 28 days			LCC - 28 days			CR - 28 days
		days post 4T1 inoculation	average	sem	n	average	sem	n	average	sem	n	average	sem	n	average	sem	n	average	sem	n	average	sem	n	average	sem	n
		0	21.8	0.34	10	20.8	0.6	10	21.1	0.4	10	17.2	0.7	10	22.2	0.3	10	21.7	0.5	10	21.9	0.3	10	18	0.6	10
		25	22	0.5	7	16.8	0.9	10	16.5	0.5	10	17	0.6	10	22.63	0.3	10	17.2	0.5	10	18.9	0.4	10	18	0.6	10
		28	22.4	0.4	7	21.1	0.9	10	21.6	0.5	10	17.2	0.6	10	22.3	0.4	10	21.8	0.5	10	22.7	0.4	10	18.2	0.6	10
			Panel C - Calories (kcal)
			AL - 14 days			FMD - 14 days			LCC - 14 days			CR - 14 days			AL - 28 days			FMD - 28 days			LCC - 28 days			CR - 28 days
			average	sem	n	average	sem	n	average	sem	n	average	sem	n	average	sem	n	average	sem	n	average	sem	n	average	sem	n
			10.5	0.3	7	9.2	0.2	10	9.1	0.1	10	9	0	10	10.8	0.1	10	9.245	0.2	10	9.4	0.2	10	9	0	10
		Panel D - Tumor Area
			AL - 14 days			FMD - 14 days			LCC - 14 days			CR - 14 days			AL - 28 days			FMD - 28 days			LCC - 28 days			CR - 28 days
		days post 4T1 inoculation	average	sem	n	average	sem	n	average	sem	n	average	sem	n	average	sem	n	average	sem	n	average	sem	n	average	sem	n
		1	0	0	10	0	0	10	0	0	10	0	0	10	0	0	10	0	0	10	0	0	10	0	0	10
		7	14.861	1.89821	10	9.533	1.15698	10	10.596	1.03152	10	9.431	0.563259	10	16.354	0.681601	10	14.385	0.770815	10	10.992	0.864306	10	8.37	1.39142	10
		10	24.491	1.43353	10	14.266	1.23998	10	19.551	1.3202	10	15.473	0.548882	10	23.846	1.07711	10	19.524	1.70984	10	17.889	1.58613	10	17.47	2.2629	10
		14	36.802	2.35067	10	23.991	1.79112	10	31.816	2.3027	10	24.633	0.762172	10	44.49	3.13558	10	31.464	2.33793	10	28.014	1.38849	10	25.517	1.99761	10
		17													54	2.36982	10	45.742	3.88075	10	44.174	3.10113	10	36.197	2.20007	10
		22													87.994	3.88324	10	73.106	3.07188	10	70.868	2.77419	10	60.783	4.90529	10
		28													154.378	5.20027	10	119.021	7.22858	10	122.642	5.64252	10	98.674	7.40827	10
			Panel F - Tumor Area
			AL - 14 days			FMD - 14 days			LCC - 14 days			CR - 14 days			AL - 28 days			FMD - 28 days			LCC - 28 days			CR - 28 days
			average	sem	n	average	sem	n	average	sem	n	average	sem	n	average	sem	n	average	sem	n	average	sem	n	average	sem	n
			40.646	2.10119	10	27.7275	1.67009	10	29.915	1.37937	10	25.075	1.04545	10	154.378	5.20027	10	119.021	7.22858	10	122.642	5.64252	10	98.674	7.40827	10
			Panel G - Tumor (g)
			AL - 14 days			FMD - 14 days			LCC - 14 days			CR - 14 days			AL - 28 days			FMD - 28 days			LCC - 28 days			CR - 28 days
			average	sem	n	average	sem	n	average	sem	n	average	sem	n	average	sem	n	average	sem	n	average	sem	n	average	sem	n
			0.28	0.02	10	0.19	0.01	10	0.24	0.01	10	0.2	0.01	10	1.2	0.03	10	1	0.09	10	1.06	0.04	10	0.77	0.03	10
			Panel H - Spleen / BW
			AL - 14 days			FMD - 14 days			LCC - 14 days			CR - 14 days			AL - 28 days			FMD - 28 days			LCC - 28 days			CR - 28 days
			average	sem	n	average	sem	n	average	sem	n	average	sem	n	average	sem	n	average	sem	n	average	sem	n	average	sem	n
			0.007	0.001	5	0.007	0.001	9	0.005	0.001	8	0.003	0.0005	6	0.024	0.001	8	0.019	0.001	10	0.019	0.001	9	0.016	0.0016	8
			Panel J - Total Counts
			AL - 14 days			FMD - 14 days			LCC - 14 days			CR - 14 days			AL - 28 days			FMD - 28 days			LCC - 28 days			CR - 28 days
			average	sem	n	average	sem	n	average	sem	n	average	sem	n	average	sem	n	average	sem	n	average	sem	n	average	sem	n
			20.87	6.6	5	24.4	4.9	9	13.2	3.9	6	8.3	2.2	8	62.6	7.1	10	51.9	6.7	9	41.3	5.9	8	19.9	5.1	10

## Sheet: Figure 5
			Panel B - Body Weight (g)
			AL			FMD			LCC			10% CR			20% CR			30% CR			40% CR
			average	sem	n	average	sem	n	average	sem	n	average	sem	n	average	sem	n	average	sem	n	average	sem	n
			28.4	0.6	7	26.2	0.3	7	25.9	0.5	8	26.2	0.6	6	24.7	0.4	7	21.8	0.4	7	20.4	0.5	6
			Panel C - Calories (kcal)
			AL			FMD			LCC			10% CR			20% CR			30% CR			40% CR
			average	sem	n	average	sem	n	average	sem	n	average	sem	n	average	sem	n	average	sem	n	average	sem	n
			11.1	0.1	7	9.9	0.4	7	9.8	0.2	8	10.1	0	6	9	0	7	7.9	0	7	6.8	0	6
		Panel D - Tumor Area
			AL			FMD			LCC			10% CR			20% CR			30% CR			40% CR
		days post 4T1 inoculation	average	sem	n	average	sem	n	average	sem	n	average	sem	n	average	sem	n	average	sem	n	average	sem	n
		1	0	0	7	0	0	7	0	0	8	0	0	8	0	0	8	0	0	7	0	0	6
		7	1.03125	0.213587	7	1.28125	0.731067	7	0.75	0.163663	8	0.625	0.182981	8	0.875	0.125	8	0.571429	0.202031	7	0.285714	0.184428	6
		10	16.2825	1.46488	7	12.2462	2.30177	7	15.2312	1.57936	8	10.2875	2.11767	8	11.415	1.80519	8	8.98714	1.42487	7	4.05714	1.97377	6
		14	36.09	3.40361	7	35.3438	2.77862	7	36.9	1.95379	8	27.3	0.84415	8	25.9075	1.86542	8	21.9414	1.98943	7	16.2114	1.59	6
		18	72.0414	2.84342	7	64.7938	4.21046	7	57.6063	2.41431	8	51.5125	2.15534	8	44.8425	1.13888	8	35.9129	2.12769	7	29.6071	1.54855	6
		21	95.7188	3.89474	7	82.2512	7.97593	7	82.3738	4.20883	8	71.2362	3.3192	8	60.03	2.17434	8	50.5343	1.69396	7	45.1243	1.2738	6
		25	132.03	7.32194	7	104.388	7.64513	7	98.3738	1.6183	8	100.938	3.05427	8	87.8512	5.37738	8	72.5857	5.06974	7	59.9829	5.86125	6
		28	153.8	7.7	7	156.4	6	7	143.8	4.8	8	141.1	7.1	8	122.2	5.6	8	102.5	6	7	85.7	7.1	6
			Panel E - Tumor Area Day 28
			AL			FMD			LCC			10% CR			20% CR			30% CR			40% CR
			average	sem	n	average	sem	n	average	sem	n	average	sem	n	average	sem	n	average	sem	n	average	sem	n
			153.8	7.7	7	156.4	6	7	143.8	4.8	8	141.1	7.1	8	122.2	5.6	8	102.5	6	7	85.7	7.1	6
			Panel F - Tumor (g)
			AL			FMD			LCC			10% CR			20% CR			30% CR			40% CR
			average	sem	n	average	sem	n	average	sem	n	average	sem	n	average	sem	n	average	sem	n	average	sem	n
			1.4	0.1	7	1.6	0.1	7	1.3	0.1	8	1.5	0.1	8	1.2	0.1	8	0.9	0.1	7	0.4	0.1	5
			Panel G - Spleen / BW
			AL			FMD			LCC			10% CR			20% CR			30% CR			40% CR
			average	sem	n	average	sem	n	average	sem	n	average	sem	n	average	sem	n	average	sem	n	average	sem	n
			0.015	0	7	0.016	0	7	0.015	0	8	0.014	0	8	0.011	0	8	0.007	0	7	0.003	0	5
			Panel H - Primary Tumor Viability (%)
			AL			FMD			LCC			10% CR			20% CR			30% CR			40% CR
			average	sem	n	average	sem	n	average	sem	n	average	sem	n	average	sem	n	average	sem	n	average	sem	n
			35.2	6.1	7	42.1	8	7	53.5	6	8	42.1	6.2	8	51.8	5.7	8	52.3	6.6	7	43.4	4.3	5
			Panel I - Mitotic Count
			AL			FMD			LCC			10% CR			20% CR			30% CR			40% CR
			average	sem	n	average	sem	n	average	sem	n	average	sem	n	average	sem	n	average	sem	n	average	sem	n
			80.2	9.4	6	91.7	4.6	6	80	6	7	57	10.4	7	50.13	7.7	8	27.9	2.7	7	47.2	5.6	5
			Panel J - Total Count
			AL			FMD			LCC			10% CR			20% CR			30% CR			40% CR
			average	sem	n	average	sem	n	average	sem	n	average	sem	n	average	sem	n	average	sem	n	average	sem	n
			186.3	21.8	7	178.7	22.1	7	147.3	26	7	127.3	16.5	8	112.6	15.6	8	102.9	21.7	7	75.4	16.8	5
			Panel K - Lung Metastatic Area (%)
			AL			FMD			LCC			10% CR			20% CR			30% CR			40% CR
			average	sem	n	average	sem	n	average	sem	n	average	sem	n	average	sem	n	average	sem	n	average	sem	n
			12.5	2.6	6	10.1	1.6	7	8.2	1.9	8	7.7	1.7	7	4.9	1.4	8	2.5	0.2	7	3.3	1.5	5

[truncated: 5 more sheets: Suppl. 6, Suppl. 7, Figure 6, Figure 7, Suppl. 9]
